# Supplementary material for: A novel 4-aminoquinoline chemotype with multistage antimalarial activity and lack of cross-resistance with PfCRT and PfMDR1 mutants
Source: PLoS Pathog. 2024 Oct 29;20(10):e1012627. doi: 10.1371/journal.ppat.1012627 (PMC11521309; doi:10.1371/journal.ppat.1012627)
Supplement: S1 Table — (XLSX) [file ppat.1012627.s004.xlsx]

## Sheet: Fig 1B - Pf gametocytes
			Compounds
			MB	LDT-623	DMSO
	% Inhibition of viability	1 rep	100	78	0
		2 rep	100	67	0
		3 rep	100	40	0
		Mean	100	61.67	0
		Std Deviation	0	19.55	0
		Std Error of Mean	0	11.29	0

## Sheet: Fig 1C - Pb ookinetes
		Chloroquine
	Control	100 uM	50 uM	25 uM	10 uM
	100	0.2	0.66	12.69	38.15	% Inhibition of ookinete conversion
	100	0.21	0.58	17.28	48.36
	89.89	0.25	0.24	13.11
	96.63	0.22	0.493333	14.36	43.255	Mean
	LDT-623	Independent assays
	Log conc. (uM)	1	2	3	4	5	6	7
	1	99.93	99.92	99.83	99.7	99.35	98.41	99.32	% Inhibition of ookinete conversion
	0.69897	88	95.67	86.7	98.41	98.02	73.84	94.25
	0.39794	72.78	76.99	75.53	88.24	87.02	67.23	81.09
	0.09691	23.62	69.19	40.24	69.69	0	18.61	31.37
	-0.20412	0	19.26	9.07	82.28	0	5.18	0
	-0.50515	0	13.97	13.67	0	0	0	0
	-0.80618	0	51.18	14.69	37.48	0	0	0
	-1.10721	0	36.84	13.16	5.45	0	0	0
	-1.40824	13.66	6.32	0
	-1.70927	0	0	0
	Hill Slope	2.98	0.81	1.8	1.45	13.9	2.1	3.32
	IC50	1.86	0.67	1.51	0.51	2.18	2.17	1.61

## Sheet: Fig 1D - Pb liver schizonts
	Primaquine	Infection		Confluency
		Mean	SD	Mean	SD
	DMSO	100	9.45	100	4.8
	1 uM	136.53	9.92	110.92	0.88
	10 uM	51.51	8.21	113.36	0.6
	LDT-623
	Rep #1				Rep #2				Average
		Average				Average				Average
		% Confluency	% Infection			% Confluency	% Infection			% Confluency	% Infection
	DMSO	100	100		DMSO	100	100		DMSO	100	100
	Conc. (µM)				Conc. (µM)				Conc. (µM)
	0.01	99.8469	99.7125		0.01	103.477	111.441		0.01	101.662	105.577
	0.1	101.553	116.897		0.1	101.847	102.902		0.1	101.7	109.899
	0.5	104.908	98.5766		0.5	108.239	80.3507		0.5	106.573	89.4636
	1	99.7759	59.8377		1	99.7037	35.9387		1	99.7398	47.8882
	1.5				1.5	103.336	16.4292		1.5	103.336	16.4292
	2	99.6799	13.7859		2	99.6254	7.21782		2	99.6526	10.5019
	3	93.6881	5.04103		3	91.7976	2.18266		3	92.7428	3.61185
	4	86.7074	3.00519		4				4	86.7074	3.00519
