# Supplementary material for: A novel 4-aminoquinoline chemotype with multistage antimalarial activity and lack of cross-resistance with PfCRT and PfMDR1 mutants
Source: PLoS Pathog. 2024 Oct 29;20(10):e1012627. doi: 10.1371/journal.ppat.1012627 (PMC11521309; doi:10.1371/journal.ppat.1012627)
Supplement: S2 Table — (XLSX) [file ppat.1012627.s005.xlsx]

## Sheet: LDT-623
LDT-623
Total Fe (fg/troph)
Rep#	Control	0.5x	1x	2x	2.5x	3x
1	66.1358	55.4396	49.5913	53.4644	54.326	50.9609
2	69.0182	52.2569	55.8735	56.9033	56.524	52.897
3	67.5158	51.5339	54.3514	51.4974	51.9207	52.7127
4	69.1642	58.0932	57.3851	57.4475	54.1493	53.728
Mean	67.9585	54.3309	54.3004	54.8281	54.23	52.5746
Std Dev	1.42534	3.02811	3.37483	2.83555	1.88067	1.16296
SEM	0.712672	1.51405	1.68742	1.41778	0.940334	0.58148
Hb Fe (fg/troph)									%Hb
	Control	0.5x	1x	2x	2.5x	3x				Control	0.5x	1x	2x	2.5x	3x
1	1.35339	2.78443	2.03481	2.64405	3.40404	3.82959			1	2.04637	5.02245	4.10315	4.94545	6.26596	7.51477
2	2.37634	3.60979	3.36264	4.57161	3.65341	4.63516			2	3.44306	6.90778	6.01831	8.03399	6.46348	8.76261
3	3.11672	3.80066	5.06383	3.29699	3.39502	3.92907			3	4.61628	7.37506	9.31684	6.40225	6.53885	7.45374
4	2.08994	3.86468	4.95386	2.33787	4.48894	4.56432			4	3.02171	6.65256	8.63265	4.06957	8.28994	8.49525
Mean	2.28215	3.39829	3.48709	3.50422	3.48416	4.13127			Mean	3.28186	6.48946	7.01774	5.86282	6.88956	8.05659
Std Dev	0.885433	0.540123	1.51834	0.980343	0.146649	0.439203			Std Dev	1.0647	1.02274	2.40746	1.73803	0.940654	0.670295
SEM	0.511205	0.31184	0.876616	0.566001	0.084668	0.253574			SEM	0.532351	0.51137	1.20373	0.869017	0.470327	0.335147
Heme Fe (fg/troph)									%Heme
	Control	0.5x	1x	2x	2.5x	3x				Control	0.5x	1x	2x	2.5x	3x
1	5.26252	5.75885	5.61304	7.27273	8.18936	10.6861			1	7.95714	10.3876	11.3186	13.6029	15.0745	20.9692
2	5.25693	5.43292	6.32253	6.80905	7.73454	9.32088			2	7.61673	10.3966	11.3158	11.966	13.6837	17.6208
3	4.50631	4.63831	4.76366	5.91315	6.28366	8.39568			3	6.67444	9.00049	8.76456	11.4824	12.1024	15.9272
4	5.33972	5.79702	6.19525	7.7566	7.3481	10.6667			4	7.72035	9.97883	10.7959	13.5021	13.5701	19.8532
Mean	5.00859	5.27669	5.56641	6.66498	7.40252	9.46754			Mean	7.49217	9.94087	10.5487	12.6384	13.6077	18.5926
Std Dev	0.434997	0.576377	0.780483	0.691143	0.995291	1.15221			Std Dev	0.563458	0.656505	1.21456	1.07465	1.21443	2.25726
SEM	0.251146	0.332771	0.450612	0.399032	0.574632	0.66523			SEM	0.281729	0.328253	0.607279	0.537326	0.607214	1.12863
Hemozoin Fe (fg/troph)									%Hemozoin
	Control	0.5x	1x	2x	2.5x	3x				Control	0.5x	1x	2x	2.5x	3x
1	59.5199	46.8963	41.9435	43.5476	42.7326	36.4452			1	89.9965	84.5899	84.5783	81.4516	78.6596	71.5161
2	61.385	43.2142	46.1884	45.5226	45.136	38.9409			2	88.9402	82.6957	82.6659	80	79.8529	73.6166
3	59.8928	43.095	44.5239	42.2872	42.2421	40.3879			3	88.7093	83.6245	81.9186	82.1153	81.3587	76.619
4	61.7345	48.4315	46.236	47.353	42.3122	38.4969			4	89.2579	83.3686	80.5714	82.4284	78.14	71.6515
Mean	60.2659	44.4018	44.2186	43.7858	43.3702	38.5914			Mean	89.226	83.5697	82.4335	81.4988	79.5028	73.3508
Std Dev	0.986916	2.16108	2.13885	1.63079	1.54875	1.99447			Std Dev	0.560759	0.784909	1.67197	1.07901	1.43008	2.38087
SEM	0.569796	1.2477	1.23487	0.941538	0.894174	1.15151			SEM	0.28038	0.392455	0.835983	0.539507	0.715042	1.19043

## Sheet: Chloroquine
Chloroquine
Total Fe (fg/troph)
Rep#	Control	0.5x	1x	2x	2.5x	3x
1	60.6605	53.4661	54.3236	56.781	57.3194	52.3165
2	74.332	55.6219	53.7916	56.1211	57.3333	53.495
3	69.6152	56.7927	58.0183	55.0729	54.0154	54.0174
4	71.3252	62.2488	58.1771	58.3803	57.6463	67.9251
Mean	68.9832	57.0324	56.0777	56.5888	56.5786	56.9385
Std Dev	5.88111	3.7406	2.34356	1.38602	1.71547	7.35888
SEM	2.94056	1.8703	1.17178	0.69301	0.857733	3.67944
Hb Fe (fg/troph)									%Hb
	Control	0.5x	1x	2x	2.5x	3x				Control	0.5x	1x	2x	2.5x	3x
1	2.15662	1.68828	1.3251	2.03506	2.80072	1.31414			1	3.55523	3.15767	2.43928	3.58406	4.88616	2.5119
2	1.63607	1.95519	2.07329	1.7333	2.79333	2.31881			2	2.20103	3.51514	3.8543	3.0885	4.87209	4.33463
3	2.0765	1.72653	1.83029	2.16966	2.56195	2.38921			3	2.98282	3.04006	3.15467	3.93961	4.743	4.42303
4	2.05362	1.89354	1.81369	2.00583	2.55469	2.53575			4	2.87923	3.04189	3.11753	3.4358	4.43166	3.73316
Mean	1.95639	1.79	1.74289	1.97934	2.71867	2.00739			Mean	2.90458	3.18869	3.14144	3.51199	4.73323	3.75068
Std Dev	0.280287	0.144328	0.381671	0.22345	0.135773	0.601399			Std Dev	0.555305	0.224477	0.577912	0.352701	0.211119	0.880894
SEM	0.161824	0.0833279	0.220358	0.129009	0.0783885	0.347218			SEM	0.277653	0.112238	0.288956	0.17635	0.105559	0.440447
Heme Fe (fg/troph)									%Heme
	Control	0.5x	1x	2x	2.5x	3x				Control	0.5x	1x	2x	2.5x	3x
1	5.05457	5.4527	5.56544	5.96409	6.2331	8.21493			1	8.33256	10.1984	10.245	10.5037	10.8743	15.7024
2	4.69502	4.64285	5.35409	5.96906	5.61101	7.37468			2	6.31628	8.34716	9.95341	10.636	9.78665	13.7857
3	4.42986	4.58504	4.21712	4.80739	5.99334	8.44898			3	6.36335	8.07328	7.26859	8.72913	11.0956	15.6412
4	4.65299	5.28945	4.32289	4.72427	5.35378	10.035			4	6.52363	8.49727	7.43057	8.09222	9.2873	14.7736
Mean	4.72648	4.89353	5.04555	5.58018	5.94581	8.01286			Mean	6.88395	8.77903	8.72438	9.49027	10.261	14.9757
Std Dev	0.313541	0.485118	0.725184	0.669264	0.313754	0.564938			Std Dev	0.969808	0.962402	1.59332	1.27458	0.865222	0.899604
SEM	0.181023	0.280083	0.418685	0.3864	0.181146	0.326167			SEM	0.484904	0.481201	0.796658	0.63729	0.432611	0.449802
Hemozoin Fe (fg/troph)									%Hemozoin
	Control	0.5x	1x	2x	2.5x	3x				Control	0.5x	1x	2x	2.5x	3x
1	53.4493	46.3251	47.4331	48.7818	48.2856	42.7874			1	88.1122	86.6439	87.3158	85.9123	84.2395	81.7857
2	68.001	49.0239	46.3642	48.4187	48.929	43.8015			2	91.4827	88.1377	86.1923	86.2755	85.3413	81.8796
3	63.1089	50.4811	51.9709	48.0959	45.4601	43.1792			3	90.6538	88.8867	89.5767	87.3313	84.1614	79.9358
4	64.6186	55.0658	52.0405	51.6502	49.7378	55.3544			4	90.5971	88.4608	89.4519	88.472	86.281	81.4933
Mean	61.5197	48.6101	48.5894	48.4322	47.5582	43.2561			Mean	90.2115	88.0323	88.1342	86.9977	85.0058	81.2736
Std Dev	7.40487	2.10868	2.97687	0.343164	1.84529	0.511414			Std Dev	1.45686	0.975073	1.65913	1.15247	1.00648	0.906942
SEM	4.2752	1.21745	1.7187	0.198126	1.06538	0.295265			SEM	0.72843	0.487536	0.829564	0.576234	0.503238	0.453471

## Sheet: KAE609
KAE609
Total Fe (fg/troph)
Rep#	Control	0.5x	1x	2x	2.5x	3x
1	58.8813	55.7243	56.9454	61.3382	57.0427	55.1061
2	61.6254	50.836	60.5311	65.9908	55.6753	62.7468
3	56.8242	52.8004	54.1755	59.0454	63.1997	65.6251
4	61.9505	61.3982	59.3042	68.1591	60.9717	66.1878
Mean	59.8204	55.1897	57.739	63.6334	59.2224	62.4164
Std Dev	2.42589	4.60056	2.80321	4.17758	3.47429	5.1013
SEM	1.21294	2.30028	1.4016	2.08879	1.73714	2.55065
Hb Fe (fg/troph)									%Hb
	Control	0.5x	1x	2x	2.5x	3x				Control	0.5x	1x	2x	2.5x	3x
1	2.91497	2.03629	2.94366	4.00733	2.95415	1.9065			1	4.95059	3.65422	5.16927	6.53316	5.17883	3.45969
2	2.47718	3.55885	3.14277	4.46061	4.00817	2.50734			2	4.01973	7.00066	5.192	6.75944	7.19918	3.99596
3	1.89433	3.24747	2.75764	3.757	4.1259	3.88027			3	3.33367	6.15046	5.0902	6.36291	6.52835	5.91279
4	1.67123	1.84992	3.03711	4.71428	4.49134	3.96073			4	2.69769	3.01299	5.12125	6.91659	7.36627	5.98408
Mean	2.42883	2.94753	2.94803	4.07498	3.69607	2.7647			Mean	3.75042	4.95458	5.14318	6.64302	6.56816	4.83813
Std Dev	0.512037	0.804375	0.192604	0.35665	0.645216	1.01174			Std Dev	0.965204	1.92157	0.0460156	0.244218	0.994482	1.30095
SEM	0.295625	0.464406	0.1112	0.205912	0.372515	0.584129			SEM	0.482602	0.960784	0.0230078	0.122109	0.497241	0.650476
Heme Fe (fg/troph)									%Heme
	Control	0.5x	1x	2x	2.5x	3x				Control	0.5x	1x	2x	2.5x	3x
1	3.10322	2.95572	3.28773	3.35667	3.80371	3.63682			1	5.2703	5.30418	5.77347	5.47239	6.66817	6.59968
2	3.47931	3.01946	3.53491	3.95551	2.9266	3.21016			2	5.6459	5.93962	5.83983	5.99404	5.25654	5.11604
3	3.33219	3.19768	3.05876	2.53035	3.50804	3.39524			3	5.86404	6.05616	5.64603	4.28543	5.55073	5.17369
4	3.04383	3.73945	3.48785	3.89024	3.24759	3.40792			4	4.91332	6.09048	5.88129	5.70759	5.32638	5.14887
Mean	3.30491	3.05762	3.2938	3.28084	3.41278	3.41407			Mean	5.42339	5.84761	5.78515	5.36486	5.70046	5.50957
Std Dev	0.189523	0.12541	0.238132	0.715602	0.446247	0.213957			Std Dev	0.419242	0.367995	0.102833	0.75057	0.657237	0.727124
SEM	0.109421	0.0724053	0.137486	0.413153	0.257641	0.123528			SEM	0.209621	0.183998	0.0514166	0.375285	0.328618	0.363562
Hemozoin Fe (fg/troph)									%Hemozoin
	Control	0.5x	1x	2x	2.5x	3x				Control	0.5x	1x	2x	2.5x	3x
1	52.8632	50.7323	50.714	53.9742	50.2849	49.5627			1	89.7791	91.0416	89.0573	87.9944	88.153	89.9406
2	55.6689	44.2576	53.8534	57.5747	48.7406	57.0293			2	90.3344	87.0597	88.9682	87.2465	87.5443	90.888
3	51.5977	46.3552	48.3591	52.7581	55.5658	58.3496			3	90.8023	87.7934	89.2638	89.3517	87.9209	88.9135
4	57.2355	55.8088	52.7792	59.5545	53.2328	58.8192			4	92.389	90.8965	88.9975	87.3758	87.3073	88.8671
Mean	53.3766	47.1151	50.9755	54.769	51.5304	54.9805			Mean	90.8262	89.1978	89.0717	87.9921	87.7314	89.6523
Std Dev	2.08364	3.30354	2.75647	2.50474	3.57902	4.73818			Std Dev	1.12267	2.06793	0.133329	0.963347	0.377932	0.96133
SEM	1.20299	1.9073	1.59145	1.44611	2.06635	2.73559			SEM	0.561335	1.03397	0.0666644	0.481674	0.188966	0.480665
