# Supplementary material for: A novel 4-aminoquinoline chemotype with multistage antimalarial activity and lack of cross-resistance with PfCRT and PfMDR1 mutants
Source: PLoS Pathog. 2024 Oct 29;20(10):e1012627. doi: 10.1371/journal.ppat.1012627 (PMC11521309; doi:10.1371/journal.ppat.1012627)
Supplement: S3 Table — (XLSX) [file ppat.1012627.s006.xlsx]

## Sheet: Transport
100mM Tris-Mes pH5.5 + 1μM valinomycin
N = 6, 3 exp
		Inhibition of 100nM 3H-CQ uptake by 1uM drugs
	7G8		rep 1	rep 2	rep 3					TOGETHER
		1uM	% pmol/mg	% pmol/mg	% pmol/mg					% pmol/mg
		0	100	100	100					100
		1uM PPQ	31.4362	33.4026	20.6627					28.5005
		LDT	84.5379	24.8684	71.5663					60.3242
		PYR	91.9034	112.001	98.3735					100.759
		ATQ	92.3908	119.85	101.928					104.723
		Inhibition of 100nM 3H-PPQ uptake by 1uM drugs
	7G8+F145I		rep 1		rep 2		rep 3			TOGETHER
		1uM	% pmol/mg		% pmol/mg		% pmol/mg			% pmol/mg
		0	149.399	100	113.663	100	94.1871	100		119.083
		1uM CQ	18.4395	12.3425	8.61587	7.58018	26.5245	28.1615		17.86
		LDT	20.1905	13.5145	68.5737	60.3306	17.6529	18.7424		35.4724
		PYR	141.013	94.3869	110.926	97.5919	88.5463	94.0111		113.495
		ATQ	131.916	88.2977	118.439	104.202	97.1001	103.093		115.818
		Inhibition of 100nM 3H-PPQ uptake by 1uM drugs
	7G8+C350R		rep 1	rep 2	rep 3					TOGETHER
		1uM	% pmol/mg	% pmol/mg	% pmol/mg					% pmol/mg
		0	100	100	100					100
		1uM CQ	18.6447	27.8997	4.61035					17.0516
		LDT	50.957	70.2745	20.3806					47.204
		PYR	73.488	100.338	86.5072					86.7777
		ATQ	100.766	89.9075	110.99					100.555
