# Supplementary material for: A novel 4-aminoquinoline chemotype with multistage antimalarial activity and lack of cross-resistance with PfCRT and PfMDR1 mutants
Source: PLoS Pathog. 2024 Oct 29;20(10):e1012627. doi: 10.1371/journal.ppat.1012627 (PMC11521309; doi:10.1371/journal.ppat.1012627)
Supplement: S4 Table — (XLSX) [file ppat.1012627.s007.xlsx]

## Sheet: Sheet1
	Dd2Dd2	Dd23D7	Dd2T93S	Dd2H97Y	Dd2F145I	Dd2I218F	Dd2M343L	Dd2G353V	7G87G8	7G8F145I	7G8C350R
LDT-623 IC50	451.6 ± 31.0	232.5 ± 10.5	226.7 ± 9.0	416.2 ± 59.6	541.0 ± 83.7	435.4 ± 20.1	415.7 ± 50.0	455.8 ± 9.6	579.1 ± 67.5	439.0 ± 22.7	576.5 ± 49.4
N	3	3	3	3	4	3	3	2	3	3	3
P vs Dd2Dd2	-	0.1	0.1	>0.9	0.4	>0.9	>0.9	0.8	-	-	-
P vs 7G87G8	-	-	-	-	-	-	-	-	-	0.2	>0.9
LDT-623 IC90	6335 ± 1658	454.6 ± 51.1	428.8 ± 41.7	5273 ± 99.2	3787 ± 1728	3981 ± 1676	6856 ± 332.9	6506 ± 1538	979.6 ± 132.9	6568 ± 3250	4047 ± 3075
N	3	3	3	3	4	3	3	2	3	3	3
P vs Dd2Dd2	-	0.1	0.1	0.7	0.6	0.4	0.7	>0.9	-	-	-
P vs 7G87G8	-	-	-	-	-	-	-	-	-	0.1	0.7
PPQ IC50	27.6 ± 3.1 1	-	31.9 ± 5.6 2	-	65.3 ± 3.1 1	42.0 ± 20.8 2	37.6 ± 4.8 1	31.8 ± 7.4 1	21.4 ± 1.0 3	28.7 ± 1.0 3	36.5 ± 2.0 3
N	9	-	3	-	4	3	6	5	4	4	4
P vs Dd2Dd2	-	-	0.4	-	0.003	>0.9	0.1	0.7	-	-	-
P vs 7G87G8	-	-	-	-	-	-	-	-	-	0.03	0.03
PPQ IC90	50.2 ± 4.2 1	-	6881 ± 3421 2	-	5769 ± 666 1	8603 ± 1657 2	93.1 ± 9.7 1	3741 ± 1981 1	-	-	-
N	9	-	3	-	4	3	6	4	-	-	-
P vs Dd2Dd2	-	-	0.1	-	0.003	0.1	0.0004	0.003	-	-	-
P vs 7G87G8	-	-	-	-	-	-	-	-	-	-	-
CQ IC50	156.5 ± 9.3 1	-	61.9 ± 7.6 2	-	19.3 ± 1.3 1	36.7 ± 4.3 2	41.8 ± 1.9 1	54.6 ± 4.9 1	83.0 ± 7.5 3	7.3 ± 0.4 3	6.9 ± 0.3 3
N	6	-	6	-	6	6	5	4	4	4	4
P vs Dd2Dd2	-	-	0.03	-	0.0002	0.0022	0.0005	0.002	-	-	-
P vs 7G87G8	-	-	-	-	-	-	-	-	-	0.03	0.03
CQ IC90	213.9 ± 7.4 2	-	141.0 ± 6.3 2	-	-	85.3 ± 4.9 2	-	-	-	-	-
N	6	-	6	-	-	6	-	-	-	-	-
P vs Dd2Dd2	-	-	0.0022	-	-	0.0022	-	-	-	-	-
P vs 7G87G8	-	-	-	-	-	-	-	-	-	-	-
IC50 and IC90 values (nM) are presented as the means ± SEM, as determined in 2 to 4 independent assays performed in duplicate.
PPQ, piperaquine; CQ, chloroquine; N, number of assays
Statistical significance was determined via two-tailed Mann Whitney U tests.
P values are reported for comparisons with the parasite isogenic line, either Dd2Dd2 or 7G87G8.
References
1. Ross, L. S., Dhingra, S. K., Mok, S., Yeo, T., Wicht, K. J., Kümpornsin, K., Takala-Harrison, S., Witkowski, B., Fairhurst, R. M., Ariey, F., Menard, D., & Fidock, D. A. (2018). Emerging Southeast Asian PfCRT mutations confer Plasmodium falciparum resistance to the first-line antimalarial piperaquine. Nature communications, 9(1), 3314. https://doi.org/10.1038/s41467-018-05652-0
2. Dhingra, S. K., Small-Saunders, J. L., Ménard, D., & Fidock, D. A. (2019). Plasmodium falciparum resistance to piperaquine driven by PfCRT. The Lancet. Infectious diseases, 19(11), 1168–1169. https://doi.org/10.1016/S1473-3099(19)30543-2
3. Kim, J., Tan, Y. Z., Wicht, K. J., Erramilli, S. K., Dhingra, S. K., Okombo, J., Vendome, J., Hagenah, L. M., Giacometti, S. I., Warren, A. L., Nosol, K., Roepe, P. D., Potter, C. S., Carragher, B., Kossiakoff, A. A., Quick, M., Fidock, D. A., & Mancia, F. (2019). Structure and drug resistance of the Plasmodium falciparum transporter PfCRT. Nature, 576(7786), 315–320. https://doi.org/10.1038/s…
