# Supplementary material for: A novel 4-aminoquinoline chemotype with multistage antimalarial activity and lack of cross-resistance with PfCRT and PfMDR1 mutants
Source: PLoS Pathog. 2024 Oct 29;20(10):e1012627. doi: 10.1371/journal.ppat.1012627 (PMC11521309; doi:10.1371/journal.ppat.1012627)
Supplement: S5 Table — (XLSX) [file ppat.1012627.s008.xlsx]

## Sheet: Sheet1
	NF10YF	NF10NF	FCB	FCBKD1
LDT623 IC50	360.2 ± 1.9	400.3 ± 28.2	413.8 ± 12.9	488.2 ± 12.0
N	3	3	3	3
P vs NF10YF	-	0.7	-	-
P vs FCB	-	-	-	0.1
LDT623 IC90	562.9 ± 2.8	580.1 ± 13.0	4427 ± 163.9	7654 ± 1118
N	3	3	3	3
P vs NF10YF	-	0.7	-	-
P vs FCB	-	-	-	0.1
PPQ IC50	41.8 ± 3.4 1	35.4 ± 2.1 1	-	-
N	6	6	-	-
P vs NF10YF	-	0.31	-	-
P vs FCB	-	-	-	-
PQ IC90	-	-	-	-
N	-	-	-	-
P vs NF10YF	-	-	-	-
P vs FCB	-	-	-	-
CQ IC50	347.1 ± 24.4 1	216.2 ± 15.3 1	216.8 ± 34.6 2	242.2 ± 43.9 2
N	6	6	4	4
P vs NF10YF	-	0.04	-	-
P vs FCB	-	-	-	>0.05
CQ IC90	-	-	-	-
N	-	-	-	-
P vs NF10YF	-	-	-	-
P vs FCB	-	-	-	-
IC50 and IC90 values (nM) are presented as the means ± SEM, as determined in 2 to 4 independent assays performed in duplicate.
PPQ, piperaquine; CQ, chloroquine; N, number of assays;
Statistical significance was determined via two-tailed Mann Whitney U tests. P values are reported for comparisons with the parasite isogenic line, either NF10YF or FCB.
References
1. Veiga, M. I., Dhingra, S. K., Henrich, P. P., Straimer, J., Gnädig, N., Uhlemann, A. C., Martin, R. E., Lehane, A. M., & Fidock, D. A. (2016). Globally prevalent PfMDR1 mutations modulate Plasmodium falciparum susceptibility to artemisinin-based combination therapies. Nature communications, 7, 11553. https://doi.org/10.1038/ncomms11553
2. Sidhu, A. B., Uhlemann, A. C., Valderramos, S. G., Valderramos, J. C., Krishna, S., & Fidock, D. A. (2006). Decreasing pfmdr1 copy number in plasmodium falciparum malaria heightens susceptibility to mefloquine, lumefantrine, halofantrine, quinine, and artemisinin. The Journal of infectious diseases, 194(4), 528–535. https://doi.org/10.1086/507115
