# Supplementary material for: A novel 4-aminoquinoline chemotype with multistage antimalarial activity and lack of cross-resistance with PfCRT and PfMDR1 mutants
Source: PLoS Pathog. 2024 Oct 29;20(10):e1012627. doi: 10.1371/journal.ppat.1012627 (PMC11521309; doi:10.1371/journal.ppat.1012627)
Supplement: S6 Table — (XLSX) [file ppat.1012627.s009.xlsx]

## Sheet: Sheet1
		% Parasite survival
		Dd2 Pol D parent					Dd2 Pol D Flask 1					Dd2 Pol D Flask 2
	LDT-623 uM	rep 1	rep 2	rep 3	rep 4	rep 5	rep 1	rep 2	rep 3	rep 4	rep 5	rep 1	rep 2	rep 3	rep 4	rep 5
	50	0	0	0	1.83	0	0	0	0.35	0	0	0	0	0	5.8	0
	25	0	0.89	0	0	0	0	3.7	0	22.01	0	0	7.74	0	3.09	0
	12.5	0	11.79	0.17	0	1.05	0	23.37	0	0	4.52	0	25.89	0	14.81	2.14
	6.25	0	19.17	5.94	24.26	17.67	0	50.96	0.9	6.09	23.11	0	25.63	0.21	0	2.44
	3.12	16.18	7.26	7.22	23.8	28.87	7.44	31.29	2.43	47.48	45.17	7.6	5.2	3.53	0.39	7.52
	1.56	2.09	1.17	0.44	8.01	12.07	1.04	0	0	0	0	1.8	2.03	1.07	0	0
	0.78	1.42	0.21	0	10.07	5.25	0	0	0	0	0	0	7.11	0.21	0	0
	0.39	2.81	22.1	41.28	39.82	84.86	3.89	8.3	35.06	25.19	64.71	23.88	43.15	59.42	59.89	55.03
	0.19	89.2	72.57	70.57	79.41	83.99	73.57	80.08	80.97	100	92.44	82.04	70.05	89.31	86.03	100
	0.09	76.35	85.8	91.78	97.25	97.25	83.53	90.04	99.83	100	100	88	80.84	100	86.03	100
