# Supplementary material for: A novel 4-aminoquinoline chemotype with multistage antimalarial activity and lack of cross-resistance with PfCRT and PfMDR1 mutants
Source: PLoS Pathog. 2024 Oct 29;20(10):e1012627. doi: 10.1371/journal.ppat.1012627 (PMC11521309; doi:10.1371/journal.ppat.1012627)
Supplement: S7 Table — Strain background (3D7 or Dd2), gene name and ID, mutation, and input % are indicated. Growth of parasite pool is shown in S3 Fig. (XLSX) [file ppat.1012627.s010.xlsx]

## Sheet: Sheet1
P. falciparum line	Population (%) on day 0	Gene name	Gene ID
3D7	15.358	Wild type
3D7 ABCI3 R2180P	9.3282	ABC transporter I family member 1	PF3D7_0319700
3D7 ACS10 M300I	3.0792	Acyl CoA synthase	PF3D7_0525100
3D7 ACS11 D648Y	0.6932	Acyl CoA synthase	PF3D7_1238800
3D7 ATPase2 CNV2	5.9087	Phospholipid-transporting ATPase 2	PF3D7_1219600
3D7 DHFR-TS G378E	7.2684	Dihydrofolate reductase-thymidylate synthase	PF3D7_0417200
3D7 DHFR-TS I403L	3.521	Dihydrofolate reductase-thymidylate synthase	PF3D7_0417200
3D7 FTb A515T	7.4498	Farnesyltransferase subunit beta	PF3D7_1147500
3D7 MDR2 K840N	3.3248	Multidrug resistance protein 2	PF3D7_1447900
3D7 NCR1 A1108T	7.8043	Niemann-Pick type C1-related protein	PF3D7_0107500
Dd2	1.6582	Wild type
Dd2 AcAS T648M	1.8199	Acetyl-CoA synthetase	PF3D7_0627800
Dd2 AcAS A597V	0.1922	Acetyl-CoA synthetase	PF3D7_0627800
Dd2 AsnRS R487S	0.858	Asn-tRNA synthetase	PF3D7_0509600
Dd2 ATP4 Q172H	0.2903	Non-SERCA-type Ca2+ -transporting P-ATPase	PF3D7_1211900
Dd2 ATP4 G358S	0.5014	Non-SERCA-type Ca2+ -transporting P-ATPase	PF3D7_1211900
Dd2 ATP4 L927V	0.538	Non-SERCA-type Ca2+ -transporting P-ATPase	PF3D7_1211900
Dd2 CARL I1139K	0.07	Cyclic amine resistance locus	PF3D7_0321900
Dd2 CARL V1103L	0.1259	Cyclic amine resistance locus	PF3D7_0321900
Dd2 CLK3 H259P	1.284	Cyclin-dependent-like kinase	PF3D7_1114700
Dd2 CPSF Y408S E	0.5346	Cleavage and polyadenylation specific factor	PF3D7_1438500
Dd2 CPSF Y408S S	0.2169	Cleavage and polyadenylation specific factor	PF3D7_1438500
Dd2 CRT M343L	0.6675	Chloroquine resistance transporter	PF3D7_0709000
Dd2 CSC1 L800P	0.383	CSC1-like protein, putative	PF3D7_1250200
Dd2 cytBC1 G33V	0.3329	Cytochrome b	PF3D7_MIT02300
Dd2 cytBC1 V284L	0.3258	Cytochrome b	PF3D7_MIT02300
Dd2 DHFR-TS S216R	0.4568	Dihydrofolate reductase-thymidylate synthase	PF3D7_0417200
Dd2 DHODH C276Y	0.5051	Dihydroorotate dehydrogenase	PF3D7_0603300
Dd2 DHODH F227I	0.115	Dihydroorotate dehydrogenase	PF3D7_0603300
Dd2 DHODH I263F	0.0338	Dihydroorotate dehydrogenase	PF3D7_0603300
Dd2 DHODH L531F	0.2159	Dihydroorotate dehydrogenase	PF3D7_0603300
Dd2 eEF2 L755F	0.3515	Elongation factor 2	PF3D7_1451100
Dd2 eEF2 Y186N	0.2	Elongation factor 2	PF3D7_1451100
Dd2 GGPPS S228T	0.7254	Geranylgeranyl diphosphate synthase	PF3D7_1128400
Dd2 HSP90 A41S	1.195	Heat shock protein 90	PF3D7_0708400
Dd2 IleRS E180D	0.8316	Ile-tRNA synthetase	PF3D7_1332900
Dd2 IleRS L810F	0.5525	Ile-tRNA synthetase	PF3D7_1332900
Dd2 IleRS V500A	0.6993	Ile-tRNA synthetase	PF3D7_1332900
Dd2 kelch13 C580C	0.8749	Kelch protein K13	PF3D7_1343700
Dd2 kelch13 C580Y	0.9463	Kelch protein K13	PF3D7_1343700
Dd2 kelch13 R539T	0.3989	Kelch protein K13	PF3D7_1343700
Dd2 MCP D195N	0.4865	Mitochondrial carrier protein	PF3D7_0908800
Dd2 MCP P214T	9.7372	Mitochondrial carrier protein	PF3D7_0908800
Dd2 PI4K S1320L+L1418F	0.9304	Phosphatidylinositol 4-kinase	PF3D7_0509800
Dd2 PI4K S743F+H1484Y	0.2916	Phosphatidylinositol 4-kinase	PF3D7_0509800
Dd2 ProRS L482H	0.024	Pro-tRNA synthetase	PF3D7_1213800
Dd2 PROTB5 A20V	1.1791	Proteasome beta 5 26S (A80V immature)	PF3D7_1011400
Dd2 PROTB5 M45I	2.4786	Proteasome beta 5 26S (M105I immature)	PF3D7_1011400
Dd2 QRP1 D1863Y	2.1268	Quinoxaline resistance protein	PF3D7_1359900
Dd2 TyrRS S234C	1.0082	Tyr-tRNA synthetase	PF3D7_1117500
Dd2 UDP-GT F37V	0.1012	UDP-galactose transporter	PF3D7_1113300
